# Supplementary material for: Water quality measurements in San Francisco Bay by the U.S. Geological Survey, 1969–2015
Source: Sci Data. 2017 Aug 8;4:170098. doi: 10.1038/sdata.2017.98 (PMC5548074; doi:10.1038/sdata.2017.98)
Supplement: Supplementary file 1 [file sdata201798-isa1.zip]

Archive with 9 entries (9 files):
- i_Investigation.txt
- s_study_Schraga.txt
- a_chlorophyll_Schraga.txt
- a_DO_Schraga.txt
- a_SPM_Schraga.txt
- a_photoabsorption_Schraga.txt
- a_salinity_Schraga.txt
- a_temperature_Schraga.txt
- a_nutrients_Schraga.txt
