# Supplementary material for: Water quality measurements in San Francisco Bay by the U.S. Geological Survey, 1969–2015
Source: Sci Data. 2017 Aug 8;4:170098. doi: 10.1038/sdata.2017.98 (PMC5548074; doi:10.1038/sdata.2017.98)
Supplement: Supplementary file 1 [file sdata201798-isa1.zip › a_chlorophyll_Schraga.txt]

Sample Name	Protocol REF	Protocol REF	Assay Name	Raw Data File	Comment[Data Repository]	Comment[Data Record Accession]	Comment[Data Record URI]	Factor Value[temporal range]
1	Discrete_Chlorophyll-a	Calculated_Chlorophyll-a	station 1_chlorophyll	SanFranciscoBayWaterQualityData1969-2015v3.csv	U.S. Geological Survey	doi:10.5066/F7TQ5ZPR	https://doi.org/10.5066/F7TQ5ZPR	19690522/19780615
2	Discrete_Chlorophyll-a	Calculated_Chlorophyll-a	station 2_chlorophyll	SanFranciscoBayWaterQualityData1969-2015v3.csv	U.S. Geological Survey	doi:10.5066/F7TQ5ZPR	https://doi.org/10.5066/F7TQ5ZPR	19691002/20151216
3	Discrete_Chlorophyll-a	Calculated_Chlorophyll-a	station 3_chlorophyll	SanFranciscoBayWaterQualityData1969-2015v3.csv	U.S. Geological Survey	doi:10.5066/F7TQ5ZPR	https://doi.org/10.5066/F7TQ5ZPR	19690828/20151216
4	Discrete_Chlorophyll-a	Calculated_Chlorophyll-a	station 4_chlorophyll	SanFranciscoBayWaterQualityData1969-2015v3.csv	U.S. Geological Survey	doi:10.5066/F7TQ5ZPR	https://doi.org/10.5066/F7TQ5ZPR	19690410/20151216
5	Discrete_Chlorophyll-a	Calculated_Chlorophyll-a	station 5_chlorophyll	SanFranciscoBayWaterQualityData1969-2015v3.csv	U.S. Geological Survey	doi:10.5066/F7TQ5ZPR	https://doi.org/10.5066/F7TQ5ZPR	19690410/20151216
6	Discrete_Chlorophyll-a	Calculated_Chlorophyll-a	station 6_chlorophyll	SanFranciscoBayWaterQualityData1969-2015v3.csv	U.S. Geological Survey	doi:10.5066/F7TQ5ZPR	https://doi.org/10.5066/F7TQ5ZPR	19690410/20151216
7	Discrete_Chlorophyll-a	Calculated_Chlorophyll-a	station 7_chlorophyll	SanFranciscoBayWaterQualityData1969-2015v3.csv	U.S. Geological Survey	doi:10.5066/F7TQ5ZPR	https://doi.org/10.5066/F7TQ5ZPR	19690410/20151216
8	Discrete_Chlorophyll-a	Calculated_Chlorophyll-a	station 8_chlorophyll	SanFranciscoBayWaterQualityData1969-2015v3.csv	U.S. Geological Survey	doi:10.5066/F7TQ5ZPR	https://doi.org/10.5066/F7TQ5ZPR	19690410/20151216
9	Discrete_Chlorophyll-a	Calculated_Chlorophyll-a	station 9_chlorophyll	SanFranciscoBayWaterQualityData1969-2015v3.csv	U.S. Geological Survey	doi:10.5066/F7TQ5ZPR	https://doi.org/10.5066/F7TQ5ZPR	19690411/20151216
10	Discrete_Chlorophyll-a	Calculated_Chlorophyll-a	station 10_chlorophyll	SanFranciscoBayWaterQualityData1969-2015v3.csv	U.S. Geological Survey	doi:10.5066/F7TQ5ZPR	https://doi.org/10.5066/F7TQ5ZPR	19690411/20151216
11	Discrete_Chlorophyll-a	Calculated_Chlorophyll-a	station 11_chlorophyll	SanFranciscoBayWaterQualityData1969-2015v3.csv	U.S. Geological Survey	doi:10.5066/F7TQ5ZPR	https://doi.org/10.5066/F7TQ5ZPR	19690411/20151216
12	Discrete_Chlorophyll-a	Calculated_Chlorophyll-a	station 12_chlorophyll	SanFranciscoBayWaterQualityData1969-2015v3.csv	U.S. Geological Survey	doi:10.5066/F7TQ5ZPR	https://doi.org/10.5066/F7TQ5ZPR	19690411/20151216
12.5	Discrete_Chlorophyll-a	Calculated_Chlorophyll-a	station 12.5_chlorophyll	SanFranciscoBayWaterQualityData1969-2015v3.csv	U.S. Geological Survey	doi:10.5066/F7TQ5ZPR	https://doi.org/10.5066/F7TQ5ZPR	19931207/20011016
13	Discrete_Chlorophyll-a	Calculated_Chlorophyll-a	station 13_chlorophyll	SanFranciscoBayWaterQualityData1969-2015v3.csv	U.S. Geological Survey	doi:10.5066/F7TQ5ZPR	https://doi.org/10.5066/F7TQ5ZPR	19690411/20151216
14	Discrete_Chlorophyll-a	Calculated_Chlorophyll-a	station 14_chlorophyll	SanFranciscoBayWaterQualityData1969-2015v3.csv	U.S. Geological Survey	doi:10.5066/F7TQ5ZPR	https://doi.org/10.5066/F7TQ5ZPR	19690411/20151216
15	Discrete_Chlorophyll-a	Calculated_Chlorophyll-a	station 15_chlorophyll	SanFranciscoBayWaterQualityData1969-2015v3.csv	U.S. Geological Survey	doi:10.5066/F7TQ5ZPR	https://doi.org/10.5066/F7TQ5ZPR	19690411/20151216
16	Discrete_Chlorophyll-a	Calculated_Chlorophyll-a	station 16_chlorophyll	SanFranciscoBayWaterQualityData1969-2015v3.csv	U.S. Geological Survey	doi:10.5066/F7TQ5ZPR	https://doi.org/10.5066/F7TQ5ZPR	19690411/20151216
17	Discrete_Chlorophyll-a	Calculated_Chlorophyll-a	station 17_chlorophyll	SanFranciscoBayWaterQualityData1969-2015v3.csv	U.S. Geological Survey	doi:10.5066/F7TQ5ZPR	https://doi.org/10.5066/F7TQ5ZPR	19690411/20151216
18	Discrete_Chlorophyll-a	Calculated_Chlorophyll-a	station 18_chlorophyll	SanFranciscoBayWaterQualityData1969-2015v3.csv	U.S. Geological Survey	doi:10.5066/F7TQ5ZPR	https://doi.org/10.5066/F7TQ5ZPR	19690411/20151216
19	Discrete_Chlorophyll-a	Calculated_Chlorophyll-a	station 19_chlorophyll	SanFranciscoBayWaterQualityData1969-2015v3.csv	U.S. Geological Survey	doi:10.5066/F7TQ5ZPR	https://doi.org/10.5066/F7TQ5ZPR	19690411/20151216
20	Discrete_Chlorophyll-a	Calculated_Chlorophyll-a	station 20_chlorophyll	SanFranciscoBayWaterQualityData1969-2015v3.csv	U.S. Geological Survey	doi:10.5066/F7TQ5ZPR	https://doi.org/10.5066/F7TQ5ZPR	19690411/20151216
21	Discrete_Chlorophyll-a	Calculated_Chlorophyll-a	station 21_chlorophyll	SanFranciscoBayWaterQualityData1969-2015v3.csv	U.S. Geological Survey	doi:10.5066/F7TQ5ZPR	https://doi.org/10.5066/F7TQ5ZPR	19690411/20151216
22	Discrete_Chlorophyll-a	Calculated_Chlorophyll-a	station 22_chlorophyll	SanFranciscoBayWaterQualityData1969-2015v3.csv	U.S. Geological Survey	doi:10.5066/F7TQ5ZPR	https://doi.org/10.5066/F7TQ5ZPR	19690411/20151216
23	Discrete_Chlorophyll-a	Calculated_Chlorophyll-a	station 23_chlorophyll	SanFranciscoBayWaterQualityData1969-2015v3.csv	U.S. Geological Survey	doi:10.5066/F7TQ5ZPR	https://doi.org/10.5066/F7TQ5ZPR	19690411/20151216
24	Discrete_Chlorophyll-a	Calculated_Chlorophyll-a	station 24_chlorophyll	SanFranciscoBayWaterQualityData1969-2015v3.csv	U.S. Geological Survey	doi:10.5066/F7TQ5ZPR	https://doi.org/10.5066/F7TQ5ZPR	19690411/20151216
24.5	Discrete_Chlorophyll-a	Calculated_Chlorophyll-a	station 24.5_chlorophyll	SanFranciscoBayWaterQualityData1969-2015v3.csv	U.S. Geological Survey	doi:10.5066/F7TQ5ZPR	https://doi.org/10.5066/F7TQ5ZPR	19840531/19840531
25	Discrete_Chlorophyll-a	Calculated_Chlorophyll-a	station 25_chlorophyll	SanFranciscoBayWaterQualityData1969-2015v3.csv	U.S. Geological Survey	doi:10.5066/F7TQ5ZPR	https://doi.org/10.5066/F7TQ5ZPR	19690522/20151216
25.5	Discrete_Chlorophyll-a	Calculated_Chlorophyll-a	station 25.5_chlorophyll	SanFranciscoBayWaterQualityData1969-2015v3.csv	U.S. Geological Survey	doi:10.5066/F7TQ5ZPR	https://doi.org/10.5066/F7TQ5ZPR	19840427/19840427
26	Discrete_Chlorophyll-a	Calculated_Chlorophyll-a	station 26_chlorophyll	SanFranciscoBayWaterQualityData1969-2015v3.csv	U.S. Geological Survey	doi:10.5066/F7TQ5ZPR	https://doi.org/10.5066/F7TQ5ZPR	19690411/20151216
26.5	Discrete_Chlorophyll-a	Calculated_Chlorophyll-a	station 26.5_chlorophyll	SanFranciscoBayWaterQualityData1969-2015v3.csv	U.S. Geological Survey	doi:10.5066/F7TQ5ZPR	https://doi.org/10.5066/F7TQ5ZPR	19820121/19840216
27	Discrete_Chlorophyll-a	Calculated_Chlorophyll-a	station 27_chlorophyll	SanFranciscoBayWaterQualityData1969-2015v3.csv	U.S. Geological Survey	doi:10.5066/F7TQ5ZPR	https://doi.org/10.5066/F7TQ5ZPR	19690522/20151216
27.5	Discrete_Chlorophyll-a	Calculated_Chlorophyll-a	station 27.5_chlorophyll	SanFranciscoBayWaterQualityData1969-2015v3.csv	U.S. Geological Survey	doi:10.5066/F7TQ5ZPR	https://doi.org/10.5066/F7TQ5ZPR	19830224/19830224
28	Discrete_Chlorophyll-a	Calculated_Chlorophyll-a	station 28_chlorophyll	SanFranciscoBayWaterQualityData1969-2015v3.csv	U.S. Geological Survey	doi:10.5066/F7TQ5ZPR	https://doi.org/10.5066/F7TQ5ZPR	19690411/20151216
28.5	Discrete_Chlorophyll-a	Calculated_Chlorophyll-a	station 28.5_chlorophyll	SanFranciscoBayWaterQualityData1969-2015v3.csv	U.S. Geological Survey	doi:10.5066/F7TQ5ZPR	https://doi.org/10.5066/F7TQ5ZPR	19910212/19950411
29	Discrete_Chlorophyll-a	Calculated_Chlorophyll-a	station 29_chlorophyll	SanFranciscoBayWaterQualityData1969-2015v3.csv	U.S. Geological Survey	doi:10.5066/F7TQ5ZPR	https://doi.org/10.5066/F7TQ5ZPR	19690522/20151216
29.5	Discrete_Chlorophyll-a	Calculated_Chlorophyll-a	station 29.5_chlorophyll	SanFranciscoBayWaterQualityData1969-2015v3.csv	U.S. Geological Survey	doi:10.5066/F7TQ5ZPR	https://doi.org/10.5066/F7TQ5ZPR	19910212/20151216
30	Discrete_Chlorophyll-a	Calculated_Chlorophyll-a	station 30_chlorophyll	SanFranciscoBayWaterQualityData1969-2015v3.csv	U.S. Geological Survey	doi:10.5066/F7TQ5ZPR	https://doi.org/10.5066/F7TQ5ZPR	19690411/20151216
30.5	Discrete_Chlorophyll-a	Calculated_Chlorophyll-a	station 30.5_chlorophyll	SanFranciscoBayWaterQualityData1969-2015v3.csv	U.S. Geological Survey	doi:10.5066/F7TQ5ZPR	https://doi.org/10.5066/F7TQ5ZPR	19840419/19840419
31	Discrete_Chlorophyll-a	Calculated_Chlorophyll-a	station 31_chlorophyll	SanFranciscoBayWaterQualityData1969-2015v3.csv	U.S. Geological Survey	doi:10.5066/F7TQ5ZPR	https://doi.org/10.5066/F7TQ5ZPR	19690411/20151216
32	Discrete_Chlorophyll-a	Calculated_Chlorophyll-a	station 32_chlorophyll	SanFranciscoBayWaterQualityData1969-2015v3.csv	U.S. Geological Survey	doi:10.5066/F7TQ5ZPR	https://doi.org/10.5066/F7TQ5ZPR	19690522/20151216
33	Discrete_Chlorophyll-a	Calculated_Chlorophyll-a	station 33_chlorophyll	SanFranciscoBayWaterQualityData1969-2015v3.csv	U.S. Geological Survey	doi:10.5066/F7TQ5ZPR	https://doi.org/10.5066/F7TQ5ZPR	19690411/20151216
33.5	Discrete_Chlorophyll-a	Calculated_Chlorophyll-a	station 33.5_chlorophyll	SanFranciscoBayWaterQualityData1969-2015v3.csv	U.S. Geological Survey	doi:10.5066/F7TQ5ZPR	https://doi.org/10.5066/F7TQ5ZPR	19850321/19850321
34	Discrete_Chlorophyll-a	Calculated_Chlorophyll-a	station 34_chlorophyll	SanFranciscoBayWaterQualityData1969-2015v3.csv	U.S. Geological Survey	doi:10.5066/F7TQ5ZPR	https://doi.org/10.5066/F7TQ5ZPR	19690411/20151216
35	Discrete_Chlorophyll-a	Calculated_Chlorophyll-a	station 35_chlorophyll	SanFranciscoBayWaterQualityData1969-2015v3.csv	U.S. Geological Survey	doi:10.5066/F7TQ5ZPR	https://doi.org/10.5066/F7TQ5ZPR	19690411/20151216
36	Discrete_Chlorophyll-a	Calculated_Chlorophyll-a	station 36_chlorophyll	SanFranciscoBayWaterQualityData1969-2015v3.csv	U.S. Geological Survey	doi:10.5066/F7TQ5ZPR	https://doi.org/10.5066/F7TQ5ZPR	19690411/20151216
405	Discrete_Chlorophyll-a	Calculated_Chlorophyll-a	station 405_chlorophyll	SanFranciscoBayWaterQualityData1969-2015v3.csv	U.S. Geological Survey	doi:10.5066/F7TQ5ZPR	https://doi.org/10.5066/F7TQ5ZPR	19990817/20020122
407	Discrete_Chlorophyll-a	Calculated_Chlorophyll-a	station 407_chlorophyll	SanFranciscoBayWaterQualityData1969-2015v3.csv	U.S. Geological Survey	doi:10.5066/F7TQ5ZPR	https://doi.org/10.5066/F7TQ5ZPR	19990817/20020122
411	Discrete_Chlorophyll-a	Calculated_Chlorophyll-a	station 411_chlorophyll	SanFranciscoBayWaterQualityData1969-2015v3.csv	U.S. Geological Survey	doi:10.5066/F7TQ5ZPR	https://doi.org/10.5066/F7TQ5ZPR	19990817/20020122
649	Discrete_Chlorophyll-a	Calculated_Chlorophyll-a	station 649_chlorophyll	SanFranciscoBayWaterQualityData1969-2015v3.csv	U.S. Geological Survey	doi:10.5066/F7TQ5ZPR	https://doi.org/10.5066/F7TQ5ZPR	19800805/20151216
650	Discrete_Chlorophyll-a	Calculated_Chlorophyll-a	station 650_chlorophyll	SanFranciscoBayWaterQualityData1969-2015v3.csv	U.S. Geological Survey	doi:10.5066/F7TQ5ZPR	https://doi.org/10.5066/F7TQ5ZPR	19841107/19880915
651	Discrete_Chlorophyll-a	Calculated_Chlorophyll-a	station 651_chlorophyll	SanFranciscoBayWaterQualityData1969-2015v3.csv	U.S. Geological Survey	doi:10.5066/F7TQ5ZPR	https://doi.org/10.5066/F7TQ5ZPR	19800109/19991110
652	Discrete_Chlorophyll-a	Calculated_Chlorophyll-a	station 652_chlorophyll	SanFranciscoBayWaterQualityData1969-2015v3.csv	U.S. Geological Survey	doi:10.5066/F7TQ5ZPR	https://doi.org/10.5066/F7TQ5ZPR	19770711/19841129
653	Discrete_Chlorophyll-a	Calculated_Chlorophyll-a	station 653_chlorophyll	SanFranciscoBayWaterQualityData1969-2015v3.csv	U.S. Geological Survey	doi:10.5066/F7TQ5ZPR	https://doi.org/10.5066/F7TQ5ZPR	19800206/20151216
655	Discrete_Chlorophyll-a	Calculated_Chlorophyll-a	station 655_chlorophyll	SanFranciscoBayWaterQualityData1969-2015v3.csv	U.S. Geological Survey	doi:10.5066/F7TQ5ZPR	https://doi.org/10.5066/F7TQ5ZPR	19800206/19881006
657	Discrete_Chlorophyll-a	Calculated_Chlorophyll-a	station 657_chlorophyll	SanFranciscoBayWaterQualityData1969-2015v3.csv	U.S. Geological Survey	doi:10.5066/F7TQ5ZPR	https://doi.org/10.5066/F7TQ5ZPR	19770711/20151216
659	Discrete_Chlorophyll-a	Calculated_Chlorophyll-a	station 659_chlorophyll	SanFranciscoBayWaterQualityData1969-2015v3.csv	U.S. Geological Survey	doi:10.5066/F7TQ5ZPR	https://doi.org/10.5066/F7TQ5ZPR	19770711/19771110
662	Discrete_Chlorophyll-a	Calculated_Chlorophyll-a	station 662_chlorophyll	SanFranciscoBayWaterQualityData1969-2015v3.csv	U.S. Geological Survey	doi:10.5066/F7TQ5ZPR	https://doi.org/10.5066/F7TQ5ZPR	19771110/19771110
