# Supplementary material for: Water quality measurements in San Francisco Bay by the U.S. Geological Survey, 1969–2015
Source: Sci Data. 2017 Aug 8;4:170098. doi: 10.1038/sdata.2017.98 (PMC5548074; doi:10.1038/sdata.2017.98)
Supplement: Supplementary file 1 [file sdata201798-isa1.zip › a_SPM_Schraga.txt]

Sample Name	Protocol REF	Protocol REF	Assay Name	Raw Data File	Comment[Data Repository]	Comment[Data Record Accession]	Comment[Data Record URI]	Factor Value[temporal range]
1	Discrete_SPM	Calculated_SPM	station 1_SPM	SanFranciscoBayWaterQualityData1969-2015v3.csv	U.S. Geological Survey	doi:10.5066/F7TQ5ZPR	https://doi.org/10.5066/F7TQ5ZPR	19690522/19780615
2	Discrete_SPM	Calculated_SPM	station 2_SPM	SanFranciscoBayWaterQualityData1969-2015v3.csv	U.S. Geological Survey	doi:10.5066/F7TQ5ZPR	https://doi.org/10.5066/F7TQ5ZPR	19691002/20151216
3	Discrete_SPM	Calculated_SPM	station 3_SPM	SanFranciscoBayWaterQualityData1969-2015v3.csv	U.S. Geological Survey	doi:10.5066/F7TQ5ZPR	https://doi.org/10.5066/F7TQ5ZPR	19690828/20151216
4	Discrete_SPM	Calculated_SPM	station 4_SPM	SanFranciscoBayWaterQualityData1969-2015v3.csv	U.S. Geological Survey	doi:10.5066/F7TQ5ZPR	https://doi.org/10.5066/F7TQ5ZPR	19690410/20151216
5	Discrete_SPM	Calculated_SPM	station 5_SPM	SanFranciscoBayWaterQualityData1969-2015v3.csv	U.S. Geological Survey	doi:10.5066/F7TQ5ZPR	https://doi.org/10.5066/F7TQ5ZPR	19690410/20151216
6	Discrete_SPM	Calculated_SPM	station 6_SPM	SanFranciscoBayWaterQualityData1969-2015v3.csv	U.S. Geological Survey	doi:10.5066/F7TQ5ZPR	https://doi.org/10.5066/F7TQ5ZPR	19690410/20151216
7	Discrete_SPM	Calculated_SPM	station 7_SPM	SanFranciscoBayWaterQualityData1969-2015v3.csv	U.S. Geological Survey	doi:10.5066/F7TQ5ZPR	https://doi.org/10.5066/F7TQ5ZPR	19690410/20151216
8	Discrete_SPM	Calculated_SPM	station 8_SPM	SanFranciscoBayWaterQualityData1969-2015v3.csv	U.S. Geological Survey	doi:10.5066/F7TQ5ZPR	https://doi.org/10.5066/F7TQ5ZPR	19690410/20151216
9	Discrete_SPM	Calculated_SPM	station 9_SPM	SanFranciscoBayWaterQualityData1969-2015v3.csv	U.S. Geological Survey	doi:10.5066/F7TQ5ZPR	https://doi.org/10.5066/F7TQ5ZPR	19690411/20151216
10	Discrete_SPM	Calculated_SPM	station 10_SPM	SanFranciscoBayWaterQualityData1969-2015v3.csv	U.S. Geological Survey	doi:10.5066/F7TQ5ZPR	https://doi.org/10.5066/F7TQ5ZPR	19690411/20151216
11	Discrete_SPM	Calculated_SPM	station 11_SPM	SanFranciscoBayWaterQualityData1969-2015v3.csv	U.S. Geological Survey	doi:10.5066/F7TQ5ZPR	https://doi.org/10.5066/F7TQ5ZPR	19690411/20151216
12	Discrete_SPM	Calculated_SPM	station 12_SPM	SanFranciscoBayWaterQualityData1969-2015v3.csv	U.S. Geological Survey	doi:10.5066/F7TQ5ZPR	https://doi.org/10.5066/F7TQ5ZPR	19690411/20151216
12.5	Discrete_SPM	Calculated_SPM	station 12.5_SPM	SanFranciscoBayWaterQualityData1969-2015v3.csv	U.S. Geological Survey	doi:10.5066/F7TQ5ZPR	https://doi.org/10.5066/F7TQ5ZPR	19931207/20011016
13	Discrete_SPM	Calculated_SPM	station 13_SPM	SanFranciscoBayWaterQualityData1969-2015v3.csv	U.S. Geological Survey	doi:10.5066/F7TQ5ZPR	https://doi.org/10.5066/F7TQ5ZPR	19690411/20151216
14	Discrete_SPM	Calculated_SPM	station 14_SPM	SanFranciscoBayWaterQualityData1969-2015v3.csv	U.S. Geological Survey	doi:10.5066/F7TQ5ZPR	https://doi.org/10.5066/F7TQ5ZPR	19690411/20151216
15	Discrete_SPM	Calculated_SPM	station 15_SPM	SanFranciscoBayWaterQualityData1969-2015v3.csv	U.S. Geological Survey	doi:10.5066/F7TQ5ZPR	https://doi.org/10.5066/F7TQ5ZPR	19690411/20151216
16	Discrete_SPM	Calculated_SPM	station 16_SPM	SanFranciscoBayWaterQualityData1969-2015v3.csv	U.S. Geological Survey	doi:10.5066/F7TQ5ZPR	https://doi.org/10.5066/F7TQ5ZPR	19690411/20151216
17	Discrete_SPM	Calculated_SPM	station 17_SPM	SanFranciscoBayWaterQualityData1969-2015v3.csv	U.S. Geological Survey	doi:10.5066/F7TQ5ZPR	https://doi.org/10.5066/F7TQ5ZPR	19690411/20151216
18	Discrete_SPM	Calculated_SPM	station 18_SPM	SanFranciscoBayWaterQualityData1969-2015v3.csv	U.S. Geological Survey	doi:10.5066/F7TQ5ZPR	https://doi.org/10.5066/F7TQ5ZPR	19690411/20151216
19	Discrete_SPM	Calculated_SPM	station 19_SPM	SanFranciscoBayWaterQualityData1969-2015v3.csv	U.S. Geological Survey	doi:10.5066/F7TQ5ZPR	https://doi.org/10.5066/F7TQ5ZPR	19690411/20151216
20	Discrete_SPM	Calculated_SPM	station 20_SPM	SanFranciscoBayWaterQualityData1969-2015v3.csv	U.S. Geological Survey	doi:10.5066/F7TQ5ZPR	https://doi.org/10.5066/F7TQ5ZPR	19690411/20151216
21	Discrete_SPM	Calculated_SPM	station 21_SPM	SanFranciscoBayWaterQualityData1969-2015v3.csv	U.S. Geological Survey	doi:10.5066/F7TQ5ZPR	https://doi.org/10.5066/F7TQ5ZPR	19690411/20151216
22	Discrete_SPM	Calculated_SPM	station 22_SPM	SanFranciscoBayWaterQualityData1969-2015v3.csv	U.S. Geological Survey	doi:10.5066/F7TQ5ZPR	https://doi.org/10.5066/F7TQ5ZPR	19690411/20151216
23	Discrete_SPM	Calculated_SPM	station 23_SPM	SanFranciscoBayWaterQualityData1969-2015v3.csv	U.S. Geological Survey	doi:10.5066/F7TQ5ZPR	https://doi.org/10.5066/F7TQ5ZPR	19690411/20151216
24	Discrete_SPM	Calculated_SPM	station 24_SPM	SanFranciscoBayWaterQualityData1969-2015v3.csv	U.S. Geological Survey	doi:10.5066/F7TQ5ZPR	https://doi.org/10.5066/F7TQ5ZPR	19690411/20151216
25	Discrete_SPM	Calculated_SPM	station 25_SPM	SanFranciscoBayWaterQualityData1969-2015v3.csv	U.S. Geological Survey	doi:10.5066/F7TQ5ZPR	https://doi.org/10.5066/F7TQ5ZPR	19690522/20151216
25.5	Discrete_SPM	Calculated_SPM	station 25.5_SPM	SanFranciscoBayWaterQualityData1969-2015v3.csv	U.S. Geological Survey	doi:10.5066/F7TQ5ZPR	https://doi.org/10.5066/F7TQ5ZPR	19840427/19840427
26	Discrete_SPM	Calculated_SPM	station 26_SPM	SanFranciscoBayWaterQualityData1969-2015v3.csv	U.S. Geological Survey	doi:10.5066/F7TQ5ZPR	https://doi.org/10.5066/F7TQ5ZPR	19690411/20151216
27	Discrete_SPM	Calculated_SPM	station 27_SPM	SanFranciscoBayWaterQualityData1969-2015v3.csv	U.S. Geological Survey	doi:10.5066/F7TQ5ZPR	https://doi.org/10.5066/F7TQ5ZPR	19690522/20151216
27.5	Discrete_SPM	Calculated_SPM	station 27.5_SPM	SanFranciscoBayWaterQualityData1969-2015v3.csv	U.S. Geological Survey	doi:10.5066/F7TQ5ZPR	https://doi.org/10.5066/F7TQ5ZPR	19830224/19830224
28	Discrete_SPM	Calculated_SPM	station 28_SPM	SanFranciscoBayWaterQualityData1969-2015v3.csv	U.S. Geological Survey	doi:10.5066/F7TQ5ZPR	https://doi.org/10.5066/F7TQ5ZPR	19690411/20151216
28.5	Discrete_SPM	Calculated_SPM	station 28.5_SPM	SanFranciscoBayWaterQualityData1969-2015v3.csv	U.S. Geological Survey	doi:10.5066/F7TQ5ZPR	https://doi.org/10.5066/F7TQ5ZPR	19910212/19950411
29	Discrete_SPM	Calculated_SPM	station 29_SPM	SanFranciscoBayWaterQualityData1969-2015v3.csv	U.S. Geological Survey	doi:10.5066/F7TQ5ZPR	https://doi.org/10.5066/F7TQ5ZPR	19690522/20151216
29.5	Discrete_SPM	Calculated_SPM	station 29.5_SPM	SanFranciscoBayWaterQualityData1969-2015v3.csv	U.S. Geological Survey	doi:10.5066/F7TQ5ZPR	https://doi.org/10.5066/F7TQ5ZPR	19910212/20151216
30	Discrete_SPM	Calculated_SPM	station 30_SPM	SanFranciscoBayWaterQualityData1969-2015v3.csv	U.S. Geological Survey	doi:10.5066/F7TQ5ZPR	https://doi.org/10.5066/F7TQ5ZPR	19690411/20151216
30.5	Discrete_SPM	Calculated_SPM	station 30.5_SPM	SanFranciscoBayWaterQualityData1969-2015v3.csv	U.S. Geological Survey	doi:10.5066/F7TQ5ZPR	https://doi.org/10.5066/F7TQ5ZPR	19840419/19840419
31	Discrete_SPM	Calculated_SPM	station 31_SPM	SanFranciscoBayWaterQualityData1969-2015v3.csv	U.S. Geological Survey	doi:10.5066/F7TQ5ZPR	https://doi.org/10.5066/F7TQ5ZPR	19690411/20151216
32	Discrete_SPM	Calculated_SPM	station 32_SPM	SanFranciscoBayWaterQualityData1969-2015v3.csv	U.S. Geological Survey	doi:10.5066/F7TQ5ZPR	https://doi.org/10.5066/F7TQ5ZPR	19690522/20151216
33	Discrete_SPM	Calculated_SPM	station 33_SPM	SanFranciscoBayWaterQualityData1969-2015v3.csv	U.S. Geological Survey	doi:10.5066/F7TQ5ZPR	https://doi.org/10.5066/F7TQ5ZPR	19690411/20151216
33.5	Discrete_SPM	Calculated_SPM	station 33.5_SPM	SanFranciscoBayWaterQualityData1969-2015v3.csv	U.S. Geological Survey	doi:10.5066/F7TQ5ZPR	https://doi.org/10.5066/F7TQ5ZPR	19850321/19850321
34	Discrete_SPM	Calculated_SPM	station 34_SPM	SanFranciscoBayWaterQualityData1969-2015v3.csv	U.S. Geological Survey	doi:10.5066/F7TQ5ZPR	https://doi.org/10.5066/F7TQ5ZPR	19690411/20151216
35	Discrete_SPM	Calculated_SPM	station 35_SPM	SanFranciscoBayWaterQualityData1969-2015v3.csv	U.S. Geological Survey	doi:10.5066/F7TQ5ZPR	https://doi.org/10.5066/F7TQ5ZPR	19690411/20151216
36	Discrete_SPM	Calculated_SPM	station 36_SPM	SanFranciscoBayWaterQualityData1969-2015v3.csv	U.S. Geological Survey	doi:10.5066/F7TQ5ZPR	https://doi.org/10.5066/F7TQ5ZPR	19690411/20151216
405	Discrete_SPM	Calculated_SPM	station 405_SPM	SanFranciscoBayWaterQualityData1969-2015v3.csv	U.S. Geological Survey	doi:10.5066/F7TQ5ZPR	https://doi.org/10.5066/F7TQ5ZPR	19990817/20020122
407	Discrete_SPM	Calculated_SPM	station 407_SPM	SanFranciscoBayWaterQualityData1969-2015v3.csv	U.S. Geological Survey	doi:10.5066/F7TQ5ZPR	https://doi.org/10.5066/F7TQ5ZPR	19990817/20020122
411	Discrete_SPM	Calculated_SPM	station 411_SPM	SanFranciscoBayWaterQualityData1969-2015v3.csv	U.S. Geological Survey	doi:10.5066/F7TQ5ZPR	https://doi.org/10.5066/F7TQ5ZPR	19990817/20020122
649	Discrete_SPM	Calculated_SPM	station 649_SPM	SanFranciscoBayWaterQualityData1969-2015v3.csv	U.S. Geological Survey	doi:10.5066/F7TQ5ZPR	https://doi.org/10.5066/F7TQ5ZPR	19800805/20151216
651	Discrete_SPM	Calculated_SPM	station 651_SPM	SanFranciscoBayWaterQualityData1969-2015v3.csv	U.S. Geological Survey	doi:10.5066/F7TQ5ZPR	https://doi.org/10.5066/F7TQ5ZPR	19800109/19991110
652	Discrete_SPM	Calculated_SPM	station 652_SPM	SanFranciscoBayWaterQualityData1969-2015v3.csv	U.S. Geological Survey	doi:10.5066/F7TQ5ZPR	https://doi.org/10.5066/F7TQ5ZPR	19770711/19841129
653	Discrete_SPM	Calculated_SPM	station 653_SPM	SanFranciscoBayWaterQualityData1969-2015v3.csv	U.S. Geological Survey	doi:10.5066/F7TQ5ZPR	https://doi.org/10.5066/F7TQ5ZPR	19800206/20151216
655	Discrete_SPM	Calculated_SPM	station 655_SPM	SanFranciscoBayWaterQualityData1969-2015v3.csv	U.S. Geological Survey	doi:10.5066/F7TQ5ZPR	https://doi.org/10.5066/F7TQ5ZPR	19800206/19881006
657	Discrete_SPM	Calculated_SPM	station 657_SPM	SanFranciscoBayWaterQualityData1969-2015v3.csv	U.S. Geological Survey	doi:10.5066/F7TQ5ZPR	https://doi.org/10.5066/F7TQ5ZPR	19770711/20151216
659	Discrete_SPM	Calculated_SPM	station 659_SPM	SanFranciscoBayWaterQualityData1969-2015v3.csv	U.S. Geological Survey	doi:10.5066/F7TQ5ZPR	https://doi.org/10.5066/F7TQ5ZPR	19770711/19771110
662	Discrete_SPM	Calculated_SPM	station 662_SPM	SanFranciscoBayWaterQualityData1969-2015v3.csv	U.S. Geological Survey	doi:10.5066/F7TQ5ZPR	https://doi.org/10.5066/F7TQ5ZPR	19771110/19771110
