# Supplementary material for: Water quality measurements in San Francisco Bay by the U.S. Geological Survey, 1969–2015
Source: Sci Data. 2017 Aug 8;4:170098. doi: 10.1038/sdata.2017.98 (PMC5548074; doi:10.1038/sdata.2017.98)
Supplement: Supplementary file 1 [file sdata201798-isa1.zip › a_photoabsorption_Schraga.txt]

Sample Name	Protocol REF	Assay Name	Raw Data File	Comment[Data Repository]	Comment[Data Record Accession]	Comment[Data Record URI]	Factor Value[temporal range]
2	Extinction_coefficient	station 2_extinction_coefficient	SanFranciscoBayWaterQualityData1969-2015v3.csv	U.S. Geological Survey	doi:10.5066/F7TQ5ZPR	https://doi.org/10.5066/F7TQ5ZPR	19690522/19780615
3	Extinction_coefficient	station 3_extinction_coefficient	SanFranciscoBayWaterQualityData1969-2015v3.csv	U.S. Geological Survey	doi:10.5066/F7TQ5ZPR	https://doi.org/10.5066/F7TQ5ZPR	19691002/20151216
4	Extinction_coefficient	station 4_extinction_coefficient	SanFranciscoBayWaterQualityData1969-2015v3.csv	U.S. Geological Survey	doi:10.5066/F7TQ5ZPR	https://doi.org/10.5066/F7TQ5ZPR	19690828/20151216
5	Extinction_coefficient	station 5_extinction_coefficient	SanFranciscoBayWaterQualityData1969-2015v3.csv	U.S. Geological Survey	doi:10.5066/F7TQ5ZPR	https://doi.org/10.5066/F7TQ5ZPR	19690410/20151216
6	Extinction_coefficient	station 6_extinction_coefficient	SanFranciscoBayWaterQualityData1969-2015v3.csv	U.S. Geological Survey	doi:10.5066/F7TQ5ZPR	https://doi.org/10.5066/F7TQ5ZPR	19690410/20151216
7	Extinction_coefficient	station 7_extinction_coefficient	SanFranciscoBayWaterQualityData1969-2015v3.csv	U.S. Geological Survey	doi:10.5066/F7TQ5ZPR	https://doi.org/10.5066/F7TQ5ZPR	19690410/20151216
8	Extinction_coefficient	station 8_extinction_coefficient	SanFranciscoBayWaterQualityData1969-2015v3.csv	U.S. Geological Survey	doi:10.5066/F7TQ5ZPR	https://doi.org/10.5066/F7TQ5ZPR	19690410/20151216
9	Extinction_coefficient	station 9_extinction_coefficient	SanFranciscoBayWaterQualityData1969-2015v3.csv	U.S. Geological Survey	doi:10.5066/F7TQ5ZPR	https://doi.org/10.5066/F7TQ5ZPR	19690410/20151216
10	Extinction_coefficient	station 10_extinction_coefficient	SanFranciscoBayWaterQualityData1969-2015v3.csv	U.S. Geological Survey	doi:10.5066/F7TQ5ZPR	https://doi.org/10.5066/F7TQ5ZPR	19690411/20151216
11	Extinction_coefficient	station 11_extinction_coefficient	SanFranciscoBayWaterQualityData1969-2015v3.csv	U.S. Geological Survey	doi:10.5066/F7TQ5ZPR	https://doi.org/10.5066/F7TQ5ZPR	19690411/20151216
12	Extinction_coefficient	station 12_extinction_coefficient	SanFranciscoBayWaterQualityData1969-2015v3.csv	U.S. Geological Survey	doi:10.5066/F7TQ5ZPR	https://doi.org/10.5066/F7TQ5ZPR	19690411/20151216
12.5	Extinction_coefficient	station 12.5_extinction_coefficient	SanFranciscoBayWaterQualityData1969-2015v3.csv	U.S. Geological Survey	doi:10.5066/F7TQ5ZPR	https://doi.org/10.5066/F7TQ5ZPR	19690411/20151216
13	Extinction_coefficient	station 13_extinction_coefficient	SanFranciscoBayWaterQualityData1969-2015v3.csv	U.S. Geological Survey	doi:10.5066/F7TQ5ZPR	https://doi.org/10.5066/F7TQ5ZPR	19931207/20011016
14	Extinction_coefficient	station 14_extinction_coefficient	SanFranciscoBayWaterQualityData1969-2015v3.csv	U.S. Geological Survey	doi:10.5066/F7TQ5ZPR	https://doi.org/10.5066/F7TQ5ZPR	19690411/20151216
15	Extinction_coefficient	station 15_extinction_coefficient	SanFranciscoBayWaterQualityData1969-2015v3.csv	U.S. Geological Survey	doi:10.5066/F7TQ5ZPR	https://doi.org/10.5066/F7TQ5ZPR	19690411/20151216
16	Extinction_coefficient	station 16_extinction_coefficient	SanFranciscoBayWaterQualityData1969-2015v3.csv	U.S. Geological Survey	doi:10.5066/F7TQ5ZPR	https://doi.org/10.5066/F7TQ5ZPR	19690411/20151216
17	Extinction_coefficient	station 17_extinction_coefficient	SanFranciscoBayWaterQualityData1969-2015v3.csv	U.S. Geological Survey	doi:10.5066/F7TQ5ZPR	https://doi.org/10.5066/F7TQ5ZPR	19690411/20151216
18	Extinction_coefficient	station 18_extinction_coefficient	SanFranciscoBayWaterQualityData1969-2015v3.csv	U.S. Geological Survey	doi:10.5066/F7TQ5ZPR	https://doi.org/10.5066/F7TQ5ZPR	19690411/20151216
19	Extinction_coefficient	station 19_extinction_coefficient	SanFranciscoBayWaterQualityData1969-2015v3.csv	U.S. Geological Survey	doi:10.5066/F7TQ5ZPR	https://doi.org/10.5066/F7TQ5ZPR	19690411/20151216
20	Extinction_coefficient	station 20_extinction_coefficient	SanFranciscoBayWaterQualityData1969-2015v3.csv	U.S. Geological Survey	doi:10.5066/F7TQ5ZPR	https://doi.org/10.5066/F7TQ5ZPR	19690411/20151216
21	Extinction_coefficient	station 21_extinction_coefficient	SanFranciscoBayWaterQualityData1969-2015v3.csv	U.S. Geological Survey	doi:10.5066/F7TQ5ZPR	https://doi.org/10.5066/F7TQ5ZPR	19690411/20151216
22	Extinction_coefficient	station 22_extinction_coefficient	SanFranciscoBayWaterQualityData1969-2015v3.csv	U.S. Geological Survey	doi:10.5066/F7TQ5ZPR	https://doi.org/10.5066/F7TQ5ZPR	19690411/20151216
23	Extinction_coefficient	station 23_extinction_coefficient	SanFranciscoBayWaterQualityData1969-2015v3.csv	U.S. Geological Survey	doi:10.5066/F7TQ5ZPR	https://doi.org/10.5066/F7TQ5ZPR	19690411/20151216
24	Extinction_coefficient	station 24_extinction_coefficient	SanFranciscoBayWaterQualityData1969-2015v3.csv	U.S. Geological Survey	doi:10.5066/F7TQ5ZPR	https://doi.org/10.5066/F7TQ5ZPR	19690411/20151216
25	Extinction_coefficient	station 25_extinction_coefficient	SanFranciscoBayWaterQualityData1969-2015v3.csv	U.S. Geological Survey	doi:10.5066/F7TQ5ZPR	https://doi.org/10.5066/F7TQ5ZPR	19690411/20151216
25.5	Extinction_coefficient	station 25.5_extinction_coefficient	SanFranciscoBayWaterQualityData1969-2015v3.csv	U.S. Geological Survey	doi:10.5066/F7TQ5ZPR	https://doi.org/10.5066/F7TQ5ZPR	19840531/19840531
26	Extinction_coefficient	station 26_extinction_coefficient	SanFranciscoBayWaterQualityData1969-2015v3.csv	U.S. Geological Survey	doi:10.5066/F7TQ5ZPR	https://doi.org/10.5066/F7TQ5ZPR	19690522/20151216
27	Extinction_coefficient	station 27_extinction_coefficient	SanFranciscoBayWaterQualityData1969-2015v3.csv	U.S. Geological Survey	doi:10.5066/F7TQ5ZPR	https://doi.org/10.5066/F7TQ5ZPR	19840427/19840427
27.5	Extinction_coefficient	station 27.5_extinction_coefficient	SanFranciscoBayWaterQualityData1969-2015v3.csv	U.S. Geological Survey	doi:10.5066/F7TQ5ZPR	https://doi.org/10.5066/F7TQ5ZPR	19690411/20151216
28	Extinction_coefficient	station 28_extinction_coefficient	SanFranciscoBayWaterQualityData1969-2015v3.csv	U.S. Geological Survey	doi:10.5066/F7TQ5ZPR	https://doi.org/10.5066/F7TQ5ZPR	19820121/19840216
28.5	Extinction_coefficient	station 28.5_extinction_coefficient	SanFranciscoBayWaterQualityData1969-2015v3.csv	U.S. Geological Survey	doi:10.5066/F7TQ5ZPR	https://doi.org/10.5066/F7TQ5ZPR	19690522/20151216
29	Extinction_coefficient	station 29_extinction_coefficient	SanFranciscoBayWaterQualityData1969-2015v3.csv	U.S. Geological Survey	doi:10.5066/F7TQ5ZPR	https://doi.org/10.5066/F7TQ5ZPR	19830224/19830224
29.5	Extinction_coefficient	station 29.5_extinction_coefficient	SanFranciscoBayWaterQualityData1969-2015v3.csv	U.S. Geological Survey	doi:10.5066/F7TQ5ZPR	https://doi.org/10.5066/F7TQ5ZPR	19690411/20151216
30	Extinction_coefficient	station 30_extinction_coefficient	SanFranciscoBayWaterQualityData1969-2015v3.csv	U.S. Geological Survey	doi:10.5066/F7TQ5ZPR	https://doi.org/10.5066/F7TQ5ZPR	19910212/19950411
31	Extinction_coefficient	station 31_extinction_coefficient	SanFranciscoBayWaterQualityData1969-2015v3.csv	U.S. Geological Survey	doi:10.5066/F7TQ5ZPR	https://doi.org/10.5066/F7TQ5ZPR	19690522/20151216
32	Extinction_coefficient	station 32_extinction_coefficient	SanFranciscoBayWaterQualityData1969-2015v3.csv	U.S. Geological Survey	doi:10.5066/F7TQ5ZPR	https://doi.org/10.5066/F7TQ5ZPR	19910212/20151216
33	Extinction_coefficient	station 33_extinction_coefficient	SanFranciscoBayWaterQualityData1969-2015v3.csv	U.S. Geological Survey	doi:10.5066/F7TQ5ZPR	https://doi.org/10.5066/F7TQ5ZPR	19690411/20151216
33.5	Extinction_coefficient	station 33.5_extinction_coefficient	SanFranciscoBayWaterQualityData1969-2015v3.csv	U.S. Geological Survey	doi:10.5066/F7TQ5ZPR	https://doi.org/10.5066/F7TQ5ZPR	19840419/19840419
34	Extinction_coefficient	station 34_extinction_coefficient	SanFranciscoBayWaterQualityData1969-2015v3.csv	U.S. Geological Survey	doi:10.5066/F7TQ5ZPR	https://doi.org/10.5066/F7TQ5ZPR	19690411/20151216
35	Extinction_coefficient	station 35_extinction_coefficient	SanFranciscoBayWaterQualityData1969-2015v3.csv	U.S. Geological Survey	doi:10.5066/F7TQ5ZPR	https://doi.org/10.5066/F7TQ5ZPR	19690522/20151216
36	Extinction_coefficient	station 36_extinction_coefficient	SanFranciscoBayWaterQualityData1969-2015v3.csv	U.S. Geological Survey	doi:10.5066/F7TQ5ZPR	https://doi.org/10.5066/F7TQ5ZPR	19690411/20151216
405	Extinction_coefficient	station 405_extinction_coefficient	SanFranciscoBayWaterQualityData1969-2015v3.csv	U.S. Geological Survey	doi:10.5066/F7TQ5ZPR	https://doi.org/10.5066/F7TQ5ZPR	19850321/19850321
407	Extinction_coefficient	station 407_extinction_coefficient	SanFranciscoBayWaterQualityData1969-2015v3.csv	U.S. Geological Survey	doi:10.5066/F7TQ5ZPR	https://doi.org/10.5066/F7TQ5ZPR	19690411/20151216
411	Extinction_coefficient	station 411_extinction_coefficient	SanFranciscoBayWaterQualityData1969-2015v3.csv	U.S. Geological Survey	doi:10.5066/F7TQ5ZPR	https://doi.org/10.5066/F7TQ5ZPR	19690411/20151216
649	Extinction_coefficient	station 649_extinction_coefficient	SanFranciscoBayWaterQualityData1969-2015v3.csv	U.S. Geological Survey	doi:10.5066/F7TQ5ZPR	https://doi.org/10.5066/F7TQ5ZPR	19690411/20151216
650	Extinction_coefficient	station 650_extinction_coefficient	SanFranciscoBayWaterQualityData1969-2015v3.csv	U.S. Geological Survey	doi:10.5066/F7TQ5ZPR	https://doi.org/10.5066/F7TQ5ZPR	19990817/20020122
651	Extinction_coefficient	station 651_extinction_coefficient	SanFranciscoBayWaterQualityData1969-2015v3.csv	U.S. Geological Survey	doi:10.5066/F7TQ5ZPR	https://doi.org/10.5066/F7TQ5ZPR	19990817/20020122
652	Extinction_coefficient	station 652_extinction_coefficient	SanFranciscoBayWaterQualityData1969-2015v3.csv	U.S. Geological Survey	doi:10.5066/F7TQ5ZPR	https://doi.org/10.5066/F7TQ5ZPR	19990817/20020122
653	Extinction_coefficient	station 653_extinction_coefficient	SanFranciscoBayWaterQualityData1969-2015v3.csv	U.S. Geological Survey	doi:10.5066/F7TQ5ZPR	https://doi.org/10.5066/F7TQ5ZPR	19800805/20151216
655	Extinction_coefficient	station 655_extinction_coefficient	SanFranciscoBayWaterQualityData1969-2015v3.csv	U.S. Geological Survey	doi:10.5066/F7TQ5ZPR	https://doi.org/10.5066/F7TQ5ZPR	19841107/19880915
657	Extinction_coefficient	station 657_extinction_coefficient	SanFranciscoBayWaterQualityData1969-2015v3.csv	U.S. Geological Survey	doi:10.5066/F7TQ5ZPR	https://doi.org/10.5066/F7TQ5ZPR	19800109/19991110
