# Supplementary material for: Water quality measurements in San Francisco Bay by the U.S. Geological Survey, 1969–2015
Source: Sci Data. 2017 Aug 8;4:170098. doi: 10.1038/sdata.2017.98 (PMC5548074; doi:10.1038/sdata.2017.98)
Supplement: Supplementary file 1 [file sdata201798-isa1.zip › a_salinity_Schraga.txt]

Sample Name	Protocol REF	Assay Name	Raw Data File	Comment[Data Repository]	Comment[Data Record Accession]	Comment[Data Record URI]	Factor Value[temporal range]
1	Salinity	station 1_salinity	SanFranciscoBayWaterQualityData1969-2015v3.csv	U.S. Geological Survey	doi:10.5066/F7TQ5ZPR	https://doi.org/10.5066/F7TQ5ZPR	19690522/19780615
2	Salinity	station 2_salinity	SanFranciscoBayWaterQualityData1969-2015v3.csv	U.S. Geological Survey	doi:10.5066/F7TQ5ZPR	https://doi.org/10.5066/F7TQ5ZPR	19691002/20151216
3	Salinity	station 3_salinity	SanFranciscoBayWaterQualityData1969-2015v3.csv	U.S. Geological Survey	doi:10.5066/F7TQ5ZPR	https://doi.org/10.5066/F7TQ5ZPR	19690828/20151216
4	Salinity	station 4_salinity	SanFranciscoBayWaterQualityData1969-2015v3.csv	U.S. Geological Survey	doi:10.5066/F7TQ5ZPR	https://doi.org/10.5066/F7TQ5ZPR	19690410/20151216
5	Salinity	station 5_salinity	SanFranciscoBayWaterQualityData1969-2015v3.csv	U.S. Geological Survey	doi:10.5066/F7TQ5ZPR	https://doi.org/10.5066/F7TQ5ZPR	19690410/20151216
6	Salinity	station 6_salinity	SanFranciscoBayWaterQualityData1969-2015v3.csv	U.S. Geological Survey	doi:10.5066/F7TQ5ZPR	https://doi.org/10.5066/F7TQ5ZPR	19690410/20151216
7	Salinity	station 7_salinity	SanFranciscoBayWaterQualityData1969-2015v3.csv	U.S. Geological Survey	doi:10.5066/F7TQ5ZPR	https://doi.org/10.5066/F7TQ5ZPR	19690410/20151216
8	Salinity	station 8_salinity	SanFranciscoBayWaterQualityData1969-2015v3.csv	U.S. Geological Survey	doi:10.5066/F7TQ5ZPR	https://doi.org/10.5066/F7TQ5ZPR	19690410/20151216
9	Salinity	station 9_salinity	SanFranciscoBayWaterQualityData1969-2015v3.csv	U.S. Geological Survey	doi:10.5066/F7TQ5ZPR	https://doi.org/10.5066/F7TQ5ZPR	19690411/20151216
10	Salinity	station 10_salinity	SanFranciscoBayWaterQualityData1969-2015v3.csv	U.S. Geological Survey	doi:10.5066/F7TQ5ZPR	https://doi.org/10.5066/F7TQ5ZPR	19690411/20151216
11	Salinity	station 11_salinity	SanFranciscoBayWaterQualityData1969-2015v3.csv	U.S. Geological Survey	doi:10.5066/F7TQ5ZPR	https://doi.org/10.5066/F7TQ5ZPR	19690411/20151216
12	Salinity	station 12_salinity	SanFranciscoBayWaterQualityData1969-2015v3.csv	U.S. Geological Survey	doi:10.5066/F7TQ5ZPR	https://doi.org/10.5066/F7TQ5ZPR	19690411/20151216
12.5	Salinity	station 12.5_salinity	SanFranciscoBayWaterQualityData1969-2015v3.csv	U.S. Geological Survey	doi:10.5066/F7TQ5ZPR	https://doi.org/10.5066/F7TQ5ZPR	19931207/20011016
13	Salinity	station 13_salinity	SanFranciscoBayWaterQualityData1969-2015v3.csv	U.S. Geological Survey	doi:10.5066/F7TQ5ZPR	https://doi.org/10.5066/F7TQ5ZPR	19690411/20151216
14	Salinity	station 14_salinity	SanFranciscoBayWaterQualityData1969-2015v3.csv	U.S. Geological Survey	doi:10.5066/F7TQ5ZPR	https://doi.org/10.5066/F7TQ5ZPR	19690411/20151216
15	Salinity	station 15_salinity	SanFranciscoBayWaterQualityData1969-2015v3.csv	U.S. Geological Survey	doi:10.5066/F7TQ5ZPR	https://doi.org/10.5066/F7TQ5ZPR	19690411/20151216
16	Salinity	station 16_salinity	SanFranciscoBayWaterQualityData1969-2015v3.csv	U.S. Geological Survey	doi:10.5066/F7TQ5ZPR	https://doi.org/10.5066/F7TQ5ZPR	19690411/20151216
17	Salinity	station 17_salinity	SanFranciscoBayWaterQualityData1969-2015v3.csv	U.S. Geological Survey	doi:10.5066/F7TQ5ZPR	https://doi.org/10.5066/F7TQ5ZPR	19690411/20151216
18	Salinity	station 18_salinity	SanFranciscoBayWaterQualityData1969-2015v3.csv	U.S. Geological Survey	doi:10.5066/F7TQ5ZPR	https://doi.org/10.5066/F7TQ5ZPR	19690411/20151216
19	Salinity	station 19_salinity	SanFranciscoBayWaterQualityData1969-2015v3.csv	U.S. Geological Survey	doi:10.5066/F7TQ5ZPR	https://doi.org/10.5066/F7TQ5ZPR	19690411/20151216
20	Salinity	station 20_salinity	SanFranciscoBayWaterQualityData1969-2015v3.csv	U.S. Geological Survey	doi:10.5066/F7TQ5ZPR	https://doi.org/10.5066/F7TQ5ZPR	19690411/20151216
21	Salinity	station 21_salinity	SanFranciscoBayWaterQualityData1969-2015v3.csv	U.S. Geological Survey	doi:10.5066/F7TQ5ZPR	https://doi.org/10.5066/F7TQ5ZPR	19690411/20151216
22	Salinity	station 22_salinity	SanFranciscoBayWaterQualityData1969-2015v3.csv	U.S. Geological Survey	doi:10.5066/F7TQ5ZPR	https://doi.org/10.5066/F7TQ5ZPR	19690411/20151216
23	Salinity	station 23_salinity	SanFranciscoBayWaterQualityData1969-2015v3.csv	U.S. Geological Survey	doi:10.5066/F7TQ5ZPR	https://doi.org/10.5066/F7TQ5ZPR	19690411/20151216
24	Salinity	station 24_salinity	SanFranciscoBayWaterQualityData1969-2015v3.csv	U.S. Geological Survey	doi:10.5066/F7TQ5ZPR	https://doi.org/10.5066/F7TQ5ZPR	19690411/20151216
24.5	Salinity	station 24.5_salinity	SanFranciscoBayWaterQualityData1969-2015v3.csv	U.S. Geological Survey	doi:10.5066/F7TQ5ZPR	https://doi.org/10.5066/F7TQ5ZPR	19840531/19840531
25	Salinity	station 25_salinity	SanFranciscoBayWaterQualityData1969-2015v3.csv	U.S. Geological Survey	doi:10.5066/F7TQ5ZPR	https://doi.org/10.5066/F7TQ5ZPR	19690522/20151216
25.5	Salinity	station 25.5_salinity	SanFranciscoBayWaterQualityData1969-2015v3.csv	U.S. Geological Survey	doi:10.5066/F7TQ5ZPR	https://doi.org/10.5066/F7TQ5ZPR	19840427/19840427
26	Salinity	station 26_salinity	SanFranciscoBayWaterQualityData1969-2015v3.csv	U.S. Geological Survey	doi:10.5066/F7TQ5ZPR	https://doi.org/10.5066/F7TQ5ZPR	19690411/20151216
26.5	Salinity	station 26.5_salinity	SanFranciscoBayWaterQualityData1969-2015v3.csv	U.S. Geological Survey	doi:10.5066/F7TQ5ZPR	https://doi.org/10.5066/F7TQ5ZPR	19820121/19840216
27	Salinity	station 27_salinity	SanFranciscoBayWaterQualityData1969-2015v3.csv	U.S. Geological Survey	doi:10.5066/F7TQ5ZPR	https://doi.org/10.5066/F7TQ5ZPR	19690522/20151216
27.5	Salinity	station 27.5_salinity	SanFranciscoBayWaterQualityData1969-2015v3.csv	U.S. Geological Survey	doi:10.5066/F7TQ5ZPR	https://doi.org/10.5066/F7TQ5ZPR	19830224/19830224
28	Salinity	station 28_salinity	SanFranciscoBayWaterQualityData1969-2015v3.csv	U.S. Geological Survey	doi:10.5066/F7TQ5ZPR	https://doi.org/10.5066/F7TQ5ZPR	19690411/20151216
28.5	Salinity	station 28.5_salinity	SanFranciscoBayWaterQualityData1969-2015v3.csv	U.S. Geological Survey	doi:10.5066/F7TQ5ZPR	https://doi.org/10.5066/F7TQ5ZPR	19910212/19950411
29	Salinity	station 29_salinity	SanFranciscoBayWaterQualityData1969-2015v3.csv	U.S. Geological Survey	doi:10.5066/F7TQ5ZPR	https://doi.org/10.5066/F7TQ5ZPR	19690522/20151216
29.5	Salinity	station 29.5_salinity	SanFranciscoBayWaterQualityData1969-2015v3.csv	U.S. Geological Survey	doi:10.5066/F7TQ5ZPR	https://doi.org/10.5066/F7TQ5ZPR	19910212/20151216
30	Salinity	station 30_salinity	SanFranciscoBayWaterQualityData1969-2015v3.csv	U.S. Geological Survey	doi:10.5066/F7TQ5ZPR	https://doi.org/10.5066/F7TQ5ZPR	19690411/20151216
30.5	Salinity	station 30.5_salinity	SanFranciscoBayWaterQualityData1969-2015v3.csv	U.S. Geological Survey	doi:10.5066/F7TQ5ZPR	https://doi.org/10.5066/F7TQ5ZPR	19840419/19840419
31	Salinity	station 31_salinity	SanFranciscoBayWaterQualityData1969-2015v3.csv	U.S. Geological Survey	doi:10.5066/F7TQ5ZPR	https://doi.org/10.5066/F7TQ5ZPR	19690411/20151216
31.5	Salinity	station 31.5_salinity	SanFranciscoBayWaterQualityData1969-2015v3.csv	U.S. Geological Survey	doi:10.5066/F7TQ5ZPR	https://doi.org/10.5066/F7TQ5ZPR	19820416/19820427
32	Salinity	station 32_salinity	SanFranciscoBayWaterQualityData1969-2015v3.csv	U.S. Geological Survey	doi:10.5066/F7TQ5ZPR	https://doi.org/10.5066/F7TQ5ZPR	19690522/20151216
33	Salinity	station 33_salinity	SanFranciscoBayWaterQualityData1969-2015v3.csv	U.S. Geological Survey	doi:10.5066/F7TQ5ZPR	https://doi.org/10.5066/F7TQ5ZPR	19690411/20151216
33.5	Salinity	station 33.5_salinity	SanFranciscoBayWaterQualityData1969-2015v3.csv	U.S. Geological Survey	doi:10.5066/F7TQ5ZPR	https://doi.org/10.5066/F7TQ5ZPR	19850321/19850321
34	Salinity	station 34_salinity	SanFranciscoBayWaterQualityData1969-2015v3.csv	U.S. Geological Survey	doi:10.5066/F7TQ5ZPR	https://doi.org/10.5066/F7TQ5ZPR	19690411/20151216
35	Salinity	station 35_salinity	SanFranciscoBayWaterQualityData1969-2015v3.csv	U.S. Geological Survey	doi:10.5066/F7TQ5ZPR	https://doi.org/10.5066/F7TQ5ZPR	19690411/20151216
36	Salinity	station 36_salinity	SanFranciscoBayWaterQualityData1969-2015v3.csv	U.S. Geological Survey	doi:10.5066/F7TQ5ZPR	https://doi.org/10.5066/F7TQ5ZPR	19690411/20151216
405	Salinity	station 405_salinity	SanFranciscoBayWaterQualityData1969-2015v3.csv	U.S. Geological Survey	doi:10.5066/F7TQ5ZPR	https://doi.org/10.5066/F7TQ5ZPR	19990817/20020122
407	Salinity	station 407_salinity	SanFranciscoBayWaterQualityData1969-2015v3.csv	U.S. Geological Survey	doi:10.5066/F7TQ5ZPR	https://doi.org/10.5066/F7TQ5ZPR	19990817/20020122
411	Salinity	station 411_salinity	SanFranciscoBayWaterQualityData1969-2015v3.csv	U.S. Geological Survey	doi:10.5066/F7TQ5ZPR	https://doi.org/10.5066/F7TQ5ZPR	19990817/20020122
649	Salinity	station 649_salinity	SanFranciscoBayWaterQualityData1969-2015v3.csv	U.S. Geological Survey	doi:10.5066/F7TQ5ZPR	https://doi.org/10.5066/F7TQ5ZPR	19800805/20151216
650	Salinity	station 650_salinity	SanFranciscoBayWaterQualityData1969-2015v3.csv	U.S. Geological Survey	doi:10.5066/F7TQ5ZPR	https://doi.org/10.5066/F7TQ5ZPR	19841107/19880915
651	Salinity	station 651_salinity	SanFranciscoBayWaterQualityData1969-2015v3.csv	U.S. Geological Survey	doi:10.5066/F7TQ5ZPR	https://doi.org/10.5066/F7TQ5ZPR	19800109/19991110
652	Salinity	station 652_salinity	SanFranciscoBayWaterQualityData1969-2015v3.csv	U.S. Geological Survey	doi:10.5066/F7TQ5ZPR	https://doi.org/10.5066/F7TQ5ZPR	19770711/19841129
653	Salinity	station 653_salinity	SanFranciscoBayWaterQualityData1969-2015v3.csv	U.S. Geological Survey	doi:10.5066/F7TQ5ZPR	https://doi.org/10.5066/F7TQ5ZPR	19800206/20151216
654	Salinity	station 654_salinity	SanFranciscoBayWaterQualityData1969-2015v3.csv	U.S. Geological Survey	doi:10.5066/F7TQ5ZPR	https://doi.org/10.5066/F7TQ5ZPR	19841107/19841107
655	Salinity	station 655_salinity	SanFranciscoBayWaterQualityData1969-2015v3.csv	U.S. Geological Survey	doi:10.5066/F7TQ5ZPR	https://doi.org/10.5066/F7TQ5ZPR	19800206/19881006
657	Salinity	station 657_salinity	SanFranciscoBayWaterQualityData1969-2015v3.csv	U.S. Geological Survey	doi:10.5066/F7TQ5ZPR	https://doi.org/10.5066/F7TQ5ZPR	19770711/20151216
659	Salinity	station 659_salinity	SanFranciscoBayWaterQualityData1969-2015v3.csv	U.S. Geological Survey	doi:10.5066/F7TQ5ZPR	https://doi.org/10.5066/F7TQ5ZPR	19770711/19771110
662	Salinity	station 662_salinity	SanFranciscoBayWaterQualityData1969-2015v3.csv	U.S. Geological Survey	doi:10.5066/F7TQ5ZPR	https://doi.org/10.5066/F7TQ5ZPR	19771110/19771110
