# Supplementary material for: Water quality measurements in San Francisco Bay by the U.S. Geological Survey, 1969–2015
Source: Sci Data. 2017 Aug 8;4:170098. doi: 10.1038/sdata.2017.98 (PMC5548074; doi:10.1038/sdata.2017.98)
Supplement: Supplementary file 1 [file sdata201798-isa1.zip › a_temperature_Schraga.txt]

Sample Name	Protocol REF	Assay Name	Raw Data File	Comment[Data Repository]	Comment[Data Record Accession]	Comment[Data Record URI]	Factor Value[temporal range]
1	Temperature	station 1_temperature	SanFranciscoBayWaterQualityData1969-2015v3.csv	U.S. Geological Survey	doi:10.5066/F7TQ5ZPR	https://doi.org/10.5066/F7TQ5ZPR	19690522/19780615
2	Temperature	station 2_temperature	SanFranciscoBayWaterQualityData1969-2015v3.csv	U.S. Geological Survey	doi:10.5066/F7TQ5ZPR	https://doi.org/10.5066/F7TQ5ZPR	19691002/20151216
3	Temperature	station 3_temperature	SanFranciscoBayWaterQualityData1969-2015v3.csv	U.S. Geological Survey	doi:10.5066/F7TQ5ZPR	https://doi.org/10.5066/F7TQ5ZPR	19690828/20151216
4	Temperature	station 4_temperature	SanFranciscoBayWaterQualityData1969-2015v3.csv	U.S. Geological Survey	doi:10.5066/F7TQ5ZPR	https://doi.org/10.5066/F7TQ5ZPR	19690410/20151216
5	Temperature	station 5_temperature	SanFranciscoBayWaterQualityData1969-2015v3.csv	U.S. Geological Survey	doi:10.5066/F7TQ5ZPR	https://doi.org/10.5066/F7TQ5ZPR	19690410/20151216
6	Temperature	station 6_temperature	SanFranciscoBayWaterQualityData1969-2015v3.csv	U.S. Geological Survey	doi:10.5066/F7TQ5ZPR	https://doi.org/10.5066/F7TQ5ZPR	19690410/20151216
7	Temperature	station 7_temperature	SanFranciscoBayWaterQualityData1969-2015v3.csv	U.S. Geological Survey	doi:10.5066/F7TQ5ZPR	https://doi.org/10.5066/F7TQ5ZPR	19690410/20151216
8	Temperature	station 8_temperature	SanFranciscoBayWaterQualityData1969-2015v3.csv	U.S. Geological Survey	doi:10.5066/F7TQ5ZPR	https://doi.org/10.5066/F7TQ5ZPR	19690410/20151216
9	Temperature	station 9_temperature	SanFranciscoBayWaterQualityData1969-2015v3.csv	U.S. Geological Survey	doi:10.5066/F7TQ5ZPR	https://doi.org/10.5066/F7TQ5ZPR	19690411/20151216
10	Temperature	station 10_temperature	SanFranciscoBayWaterQualityData1969-2015v3.csv	U.S. Geological Survey	doi:10.5066/F7TQ5ZPR	https://doi.org/10.5066/F7TQ5ZPR	19690411/20151216
11	Temperature	station 11_temperature	SanFranciscoBayWaterQualityData1969-2015v3.csv	U.S. Geological Survey	doi:10.5066/F7TQ5ZPR	https://doi.org/10.5066/F7TQ5ZPR	19690411/20151216
12	Temperature	station 12_temperature	SanFranciscoBayWaterQualityData1969-2015v3.csv	U.S. Geological Survey	doi:10.5066/F7TQ5ZPR	https://doi.org/10.5066/F7TQ5ZPR	19690411/20151216
12.5	Temperature	station 12.5_temperature	SanFranciscoBayWaterQualityData1969-2015v3.csv	U.S. Geological Survey	doi:10.5066/F7TQ5ZPR	https://doi.org/10.5066/F7TQ5ZPR	19931207/20011016
13	Temperature	station 13_temperature	SanFranciscoBayWaterQualityData1969-2015v3.csv	U.S. Geological Survey	doi:10.5066/F7TQ5ZPR	https://doi.org/10.5066/F7TQ5ZPR	19690411/20151216
14	Temperature	station 14_temperature	SanFranciscoBayWaterQualityData1969-2015v3.csv	U.S. Geological Survey	doi:10.5066/F7TQ5ZPR	https://doi.org/10.5066/F7TQ5ZPR	19690411/20151216
15	Temperature	station 15_temperature	SanFranciscoBayWaterQualityData1969-2015v3.csv	U.S. Geological Survey	doi:10.5066/F7TQ5ZPR	https://doi.org/10.5066/F7TQ5ZPR	19690411/20151216
16	Temperature	station 16_temperature	SanFranciscoBayWaterQualityData1969-2015v3.csv	U.S. Geological Survey	doi:10.5066/F7TQ5ZPR	https://doi.org/10.5066/F7TQ5ZPR	19690411/20151216
17	Temperature	station 17_temperature	SanFranciscoBayWaterQualityData1969-2015v3.csv	U.S. Geological Survey	doi:10.5066/F7TQ5ZPR	https://doi.org/10.5066/F7TQ5ZPR	19690411/20151216
18	Temperature	station 18_temperature	SanFranciscoBayWaterQualityData1969-2015v3.csv	U.S. Geological Survey	doi:10.5066/F7TQ5ZPR	https://doi.org/10.5066/F7TQ5ZPR	19690411/20151216
19	Temperature	station 19_temperature	SanFranciscoBayWaterQualityData1969-2015v3.csv	U.S. Geological Survey	doi:10.5066/F7TQ5ZPR	https://doi.org/10.5066/F7TQ5ZPR	19690411/20151216
20	Temperature	station 20_temperature	SanFranciscoBayWaterQualityData1969-2015v3.csv	U.S. Geological Survey	doi:10.5066/F7TQ5ZPR	https://doi.org/10.5066/F7TQ5ZPR	19690411/20151216
21	Temperature	station 21_temperature	SanFranciscoBayWaterQualityData1969-2015v3.csv	U.S. Geological Survey	doi:10.5066/F7TQ5ZPR	https://doi.org/10.5066/F7TQ5ZPR	19690411/20151216
22	Temperature	station 22_temperature	SanFranciscoBayWaterQualityData1969-2015v3.csv	U.S. Geological Survey	doi:10.5066/F7TQ5ZPR	https://doi.org/10.5066/F7TQ5ZPR	19690411/20151216
23	Temperature	station 23_temperature	SanFranciscoBayWaterQualityData1969-2015v3.csv	U.S. Geological Survey	doi:10.5066/F7TQ5ZPR	https://doi.org/10.5066/F7TQ5ZPR	19690411/20151216
24	Temperature	station 24_temperature	SanFranciscoBayWaterQualityData1969-2015v3.csv	U.S. Geological Survey	doi:10.5066/F7TQ5ZPR	https://doi.org/10.5066/F7TQ5ZPR	19690411/20151216
25	Temperature	station 25_temperature	SanFranciscoBayWaterQualityData1969-2015v3.csv	U.S. Geological Survey	doi:10.5066/F7TQ5ZPR	https://doi.org/10.5066/F7TQ5ZPR	19690522/20151216
25.5	Temperature	station 25.5_temperature	SanFranciscoBayWaterQualityData1969-2015v3.csv	U.S. Geological Survey	doi:10.5066/F7TQ5ZPR	https://doi.org/10.5066/F7TQ5ZPR	19840427/19840427
26	Temperature	station 26_temperature	SanFranciscoBayWaterQualityData1969-2015v3.csv	U.S. Geological Survey	doi:10.5066/F7TQ5ZPR	https://doi.org/10.5066/F7TQ5ZPR	19690411/20151216
27	Temperature	station 27_temperature	SanFranciscoBayWaterQualityData1969-2015v3.csv	U.S. Geological Survey	doi:10.5066/F7TQ5ZPR	https://doi.org/10.5066/F7TQ5ZPR	19690522/20151216
27.5	Temperature	station 27.5_temperature	SanFranciscoBayWaterQualityData1969-2015v3.csv	U.S. Geological Survey	doi:10.5066/F7TQ5ZPR	https://doi.org/10.5066/F7TQ5ZPR	19830224/19830224
28	Temperature	station 28_temperature	SanFranciscoBayWaterQualityData1969-2015v3.csv	U.S. Geological Survey	doi:10.5066/F7TQ5ZPR	https://doi.org/10.5066/F7TQ5ZPR	19690411/20151216
28.5	Temperature	station 28.5_temperature	SanFranciscoBayWaterQualityData1969-2015v3.csv	U.S. Geological Survey	doi:10.5066/F7TQ5ZPR	https://doi.org/10.5066/F7TQ5ZPR	19910212/19950411
29	Temperature	station 29_temperature	SanFranciscoBayWaterQualityData1969-2015v3.csv	U.S. Geological Survey	doi:10.5066/F7TQ5ZPR	https://doi.org/10.5066/F7TQ5ZPR	19690522/20151216
29.5	Temperature	station 29.5_temperature	SanFranciscoBayWaterQualityData1969-2015v3.csv	U.S. Geological Survey	doi:10.5066/F7TQ5ZPR	https://doi.org/10.5066/F7TQ5ZPR	19910212/20151216
30	Temperature	station 30_temperature	SanFranciscoBayWaterQualityData1969-2015v3.csv	U.S. Geological Survey	doi:10.5066/F7TQ5ZPR	https://doi.org/10.5066/F7TQ5ZPR	19690411/20151216
30.5	Temperature	station 30.5_temperature	SanFranciscoBayWaterQualityData1969-2015v3.csv	U.S. Geological Survey	doi:10.5066/F7TQ5ZPR	https://doi.org/10.5066/F7TQ5ZPR	19840419/19840419
31	Temperature	station 31_temperature	SanFranciscoBayWaterQualityData1969-2015v3.csv	U.S. Geological Survey	doi:10.5066/F7TQ5ZPR	https://doi.org/10.5066/F7TQ5ZPR	19690411/20151216
32	Temperature	station 32_temperature	SanFranciscoBayWaterQualityData1969-2015v3.csv	U.S. Geological Survey	doi:10.5066/F7TQ5ZPR	https://doi.org/10.5066/F7TQ5ZPR	19690522/20151216
33	Temperature	station 33_temperature	SanFranciscoBayWaterQualityData1969-2015v3.csv	U.S. Geological Survey	doi:10.5066/F7TQ5ZPR	https://doi.org/10.5066/F7TQ5ZPR	19690411/20151216
33.5	Temperature	station 33.5_temperature	SanFranciscoBayWaterQualityData1969-2015v3.csv	U.S. Geological Survey	doi:10.5066/F7TQ5ZPR	https://doi.org/10.5066/F7TQ5ZPR	19850321/19850321
34	Temperature	station 34_temperature	SanFranciscoBayWaterQualityData1969-2015v3.csv	U.S. Geological Survey	doi:10.5066/F7TQ5ZPR	https://doi.org/10.5066/F7TQ5ZPR	19690411/20151216
35	Temperature	station 35_temperature	SanFranciscoBayWaterQualityData1969-2015v3.csv	U.S. Geological Survey	doi:10.5066/F7TQ5ZPR	https://doi.org/10.5066/F7TQ5ZPR	19690411/20151216
36	Temperature	station 36_temperature	SanFranciscoBayWaterQualityData1969-2015v3.csv	U.S. Geological Survey	doi:10.5066/F7TQ5ZPR	https://doi.org/10.5066/F7TQ5ZPR	19690411/20151216
405	Temperature	station 405_temperature	SanFranciscoBayWaterQualityData1969-2015v3.csv	U.S. Geological Survey	doi:10.5066/F7TQ5ZPR	https://doi.org/10.5066/F7TQ5ZPR	19990817/20020122
407	Temperature	station 407_temperature	SanFranciscoBayWaterQualityData1969-2015v3.csv	U.S. Geological Survey	doi:10.5066/F7TQ5ZPR	https://doi.org/10.5066/F7TQ5ZPR	19990817/20020122
411	Temperature	station 411_temperature	SanFranciscoBayWaterQualityData1969-2015v3.csv	U.S. Geological Survey	doi:10.5066/F7TQ5ZPR	https://doi.org/10.5066/F7TQ5ZPR	19990817/20020122
649	Temperature	station 649_temperature	SanFranciscoBayWaterQualityData1969-2015v3.csv	U.S. Geological Survey	doi:10.5066/F7TQ5ZPR	https://doi.org/10.5066/F7TQ5ZPR	19800805/20151216
650	Temperature	station 650_temperature	SanFranciscoBayWaterQualityData1969-2015v3.csv	U.S. Geological Survey	doi:10.5066/F7TQ5ZPR	https://doi.org/10.5066/F7TQ5ZPR	19841107/19880915
651	Temperature	station 651_temperature	SanFranciscoBayWaterQualityData1969-2015v3.csv	U.S. Geological Survey	doi:10.5066/F7TQ5ZPR	https://doi.org/10.5066/F7TQ5ZPR	19800109/19991110
652	Temperature	station 652_temperature	SanFranciscoBayWaterQualityData1969-2015v3.csv	U.S. Geological Survey	doi:10.5066/F7TQ5ZPR	https://doi.org/10.5066/F7TQ5ZPR	19770711/19841129
653	Temperature	station 653_temperature	SanFranciscoBayWaterQualityData1969-2015v3.csv	U.S. Geological Survey	doi:10.5066/F7TQ5ZPR	https://doi.org/10.5066/F7TQ5ZPR	19800206/20151216
654	Temperature	station 654_temperature	SanFranciscoBayWaterQualityData1969-2015v3.csv	U.S. Geological Survey	doi:10.5066/F7TQ5ZPR	https://doi.org/10.5066/F7TQ5ZPR	19841107/19841107
655	Temperature	station 655_temperature	SanFranciscoBayWaterQualityData1969-2015v3.csv	U.S. Geological Survey	doi:10.5066/F7TQ5ZPR	https://doi.org/10.5066/F7TQ5ZPR	19800206/19881006
657	Temperature	station 657_temperature	SanFranciscoBayWaterQualityData1969-2015v3.csv	U.S. Geological Survey	doi:10.5066/F7TQ5ZPR	https://doi.org/10.5066/F7TQ5ZPR	19770711/20151216
659	Temperature	station 659_temperature	SanFranciscoBayWaterQualityData1969-2015v3.csv	U.S. Geological Survey	doi:10.5066/F7TQ5ZPR	https://doi.org/10.5066/F7TQ5ZPR	19770711/19771110
662	Temperature	station 662_temperature	SanFranciscoBayWaterQualityData1969-2015v3.csv	U.S. Geological Survey	doi:10.5066/F7TQ5ZPR	https://doi.org/10.5066/F7TQ5ZPR	19771110/19771110
